# Supplementary material for: Nursing Patient Classification Systems to Assess Pediatric Patients’ Nursing Complexity: An Empty Narrative Literature Review
Source: Healthcare (Basel). 2025 Nov 15;13(22):2923. doi: 10.3390/healthcare13222923 (PMC12652381; doi:10.3390/healthcare13222923)
Supplement: Supplementary file 1 [file healthcare-13-02923-s001.zip]

Archive with 1 entries (1 files):
- healthcare-3788034-supplementary.pdf
